# Supplementary material for: Nanosecond Pulsed Electric Field Induces an Antitumor Effect in Triple-Negative Breast Cancer via CXCL9 Axis Dependence in Mice
Source: Cancers (Basel). 2023 Mar 30;15(7):2076. doi: 10.3390/cancers15072076 (PMC10093317; doi:10.3390/cancers15072076)
Supplement: Supplementary file 1 [file cancers-15-02076-s001.zip]

Archive with 1 entries (1 files):
- cancers-2273488-supplementary.pdf
